# Supplementary material for: A Novel M7G-Related MicroRNAs Risk Signature Predicts the Prognosis and Tumor Microenvironment of Kidney Renal Clear Cell Carcinoma
Source: Front Genet. 2022 Jun 24;13:922358. doi: 10.3389/fgene.2022.922358 (PMC9263547; doi:10.3389/fgene.2022.922358)
Supplement: Supplementary file 2 [file Table4.XLS]

Supplementary Table 4��1548 risk-immune-related genes.
IFNG
ALB
CYP2A6
ZBED2
TRBV6-5
HRG
IGLV3-10
IGHV4-28
SLC26A3
TAT
IGLV4-69
IGLV9-49
POU2AF1
GPR84
FCRL5
PLA2G2D
IGHV4-34
IGHV4-39
CD79A
IGLV3-16
IGKC
IGLV3-25
IGHV3-73
IGHV3-43
IGHV4-59
IGLV1-44
IGLL5
MZB1
IGHV5-51
IGHV1-46
IGKV3-20
FAM30A
ADH1A
AMBP
LINC02362
LINC01281
IGKV1-9
IGHG1
AIM2
CXCL13
LINC02446
ORM2
IGKV4-1
CHD5
IGHV1-18
IGLC2
IGKV1-6
UGT2B10
IGKV5-2
IGKV3-11
IGKV1-16
SERPIND1
IGLV2-11
TNFRSF17
VTN
LGI3
SERPINC1
IGKV3D-20
PIK3C2G
SLC26A7
SPOCK3
IGHV1-69
LINC02006
IGHV3-15
HHATL
PMEL
IGLV3-1
TRBV7-4
ITIH2
KCNE5
CDH7
SLC38A3
HS6ST3
UNC13C
IGHG4
IGHGP
IGLV6-57
IGHV3-33
IGHV3-11
IGHV3-7
IGHV1OR15-9
IGHV2-70
IGLV3-21
IGLV5-45
IGKV1-27
IGKV2OR22-4
PON1
IGHV3-19
CALCA
IGKV2D-29
LY6K
IGHG2
IGHJ2
SERPINA7
IGHV1-45
PSCA
IGKV2-28
IGKV1D-39
IGHV1-67
IGKV3-15
JCHAIN
POU3F4
IGKV1D-43
UGT2B15
IGHV3-21
CRISP3
F13B
APOA1
AQP6
PAGE2B
BAAT
AGXT
APOH
IGKV6-21
APOF
IGLV3-27
ABCA4
IGLC6
MLANA
IGHV3-13
CYP7A1
APOC3
IGKV1OR2-6
SERTM2
IGHD
LINC00582
SCRT1
SLC24A2
ADAMDEC1
APOA5
IGHV3OR16-6
IGLV2-14
ZNF350-AS1
SLC18A2
MYMX
IGKV1-8
IGHA1
IGKV3D-15
IGHV3-20
IGKV1-33
LYPD6B
IGHV1-3
IGHV1-12
ZNF99
IGHV1-69D
IGHV3-22
IGHV3OR15-7
NTSR2
IGHV2-5
IGKV2D-24
IGHV3-48
NR5A1
IGLV4-60
GPR143
PASD1
YWHAQP4
OMG
GNMT
LINC02576
TRIM72
SLC13A2
IGKV7-3
FXYD3
HPX
ORM1
SERPINA10
IGKV1D-33
IGHJ3P
STXBP5L
IGKV1D-16
ABCB5
HYAL4
IGLV2-34
TMC5
DNTT
MTATP8P2
SLC38A8
ANTXRL
IGHV4-61
PRG4
SNORA73B
GCOM1
IGHV1-17
ALLC
RDH8
CASP14
PRSS38
HAMP
IGLV2-28
IGKV6D-41
PKIA-AS1
IGKV1-13
EPB41L4B
SCARNA6
SLC14A2
LINC01257
IGLV5-52
PAX9
LINC02365
LINC01544
LINC01606
IGKV2OR22-3
IGKV1OR22-1
GSTA3
TRAV32
IGHV1-14
UGT2B4
KLKP1
NDRG4
IGLV1-36
IGLL1
KRT20
HRK
IGKV1D-13
IGKJ5
CLDN8
IGHV1OR16-3
IGF2
SYT10
LRRC9
PART1
TRBV23-1
TP53AIP1
GABRA2
RNA5-8SP6
IGHV1OR16-1
C14orf39
MIR663AHG
C4BPB
LINC02195
KLK4
LRFN5
RPS27AP14
IGLV2-33
LINC01538
HSD17B6
FAM180A
MMP12
IGHV3-71
PKIA
IGLJ3
RUFY4
CDH17
SCUBE1
CNGB1
PAGE2
IGHV3-50
IGHV3-42
ARG1
IGLJ2
CLDN6
C8B
SPACA1
TMPRSS11E
IGKV1OR22-5
IGHV3-76
OACYLP
WFIKKN2
CD177
ADCYAP1
COL2A1
AMER3
CALY
IGKV1OR1-1
MAPRE3-AS1
TYR
5_8S_rRNA
RDH16
RN7SL606P
IGHV3-47
ANKRD36BP2
F7
SOHLH1
C8A
TTR
DTNB-AS1
HAL
ARL14EPL
SLC14A2-AS1
FRMD7
MDFIC2
LINC00307
DCXR-DT
ANKRD30A
CCKAR
PAPPA2
LPAR3
KNG1
S100A5
LINC02725
KCNA4
AMER2
LRRC38
ADH1C
CALN1
IGLV4-3
ZDHHC22
SIX4
CYP2A7
TBATA
IGKV2-29
PIP
GABRB2
GRPEL2P1
IGFL2-AS1
PGC
LINC01924
IGKV3D-7
IGHD3-9
GPR87
TSPY2
SCARNA5
IGHD3-3
MAGEA11
LINC00706
IGKV1D-17
RNA5-8SP4
TRAV31
H2BC9
MAGEC3
CPB2
FBN3
TUBB4BP8
NOX5
HEPACAM2
DUOXA1
LGI1
TUSC7
LINC02806
SYT14
MIXL1
FCRL4
SNORD17
CCL19
MIR5690
CYP2B7P
IGKV2-26
FDCSP
IGHV3-41
SLC22A10
LINC00261
NPFFR1
BMP7
IGKV2-18
H1-5
LUZP2
IGHV1OR15-2
ST8SIA3
PACRG-AS3
ZNF676
FMN2
LHX9
MIR8071-1
RHBG
IGHJ1
LINC00686
CSF2
GJD2
LEF1-AS1
LINC02810
IGLC7
ADH4
LINC02312
LINC02713
RHCG
LINC01490
MUC17
GABRA3
CXCL8
CFHR4
IGLV1-41
CEACAMP10
ZNF560
IGLJCOR18
KRT16P6
AADAC
HGF
PRSS22
PIANP
RN7SL220P
OR7E156P
PLAC4
LHX3
SLC17A7
CHCHD4P5
LINC01768
AGR2
LINC01863
KISS1
CD300LD-AS1
MIR3144
STMN2
GJB5
CEACAM7
HAO1
ITIH1
LRRC52-AS1
C1QTNF9B
GAGE1
INSYN1-AS1
FRG2C
CHRNB4
AHSG
LINC02223
ATP6V1B1-AS1
SNORA38B
MTATP8P1
LINC01724
IGLVI-70
LINC02024
CTSK
RNA5-8SP5
IGKV3OR2-5
IGHV1OR21-1
COL4A6
IGLV2-18
CFTR-AS1
MROH9
MIAT
MTRNR2L6
FST
SLC22A8
LINC00973
SNORD15B
IGLL3P
CCND2P1
TCP10L3
TSIX
CACNG6
H3C7
CABP2
LINC02513
RNA5-8SP2
RN7SKP105
NDFIP1P1
AKR1D1
H2AC16
IGHV4OR15-8
LINC01607
PSG9
RNVU1-7
EREG
TMPRSS11A
LCN1
LINC02167
SULT2A1
IGKV2D-30
ADAM7
GALNTL6
SSX1
ATP2B3
SNORA13
AKR1C4
HHATL-AS1
CCDC144A
CIBAR2
SP3P
IGLJ1
H2BC17
IGKV2-40
CACNA1G
SYT8
RN7SL98P
MARCHF10
MIR222HG
DAPL1
RN7SL266P
IGHV3OR16-7
CYP2B6
TMPRSS7
IGHD3-16
MIR4699
GRM1
H2BC14
UMODL1
AMMECR1LP1
SLCO1B1
OR5V1
NMNAT1P1
INHA
IGHV7-81
CEACAMP4
SOSTDC1
RNA5-8SN1
CRISP2
FRRS1L
IGHD2-15
LINC00330
DCAF8L1
OPRK1
CEACAMP11
VSTM2B
IGHV3-36
IGLC3
ZNF209P
AQP5-AS1
UPK1A
FMR1NB
IGHD2-2
SIM1-AS1
KCNU1
INA
MIR200CHG
SNORD94
SYT1
TNNT3
RN7SKP125
TRMT112P4
CDH20
RAC1P7
IGKV1-32
MTND4P24
PACRG-AS2
GAD2
XAGE5
H1-9P
IGLV2-5
RNU6-806P
OR7C1
TPM2P1
SLC22A31
RCOR2
UBE2U
IGF2-AS
SLIT2-IT1
CFHR5
CASC22
IGHV3-16
XKR7
IGFL1P1
FOLR1P1
CPS1
MIR577
SERPINA11
IGF2BP2-AS1
NOP56P2
ZNF728
RNU6-518P
TNN
IGHD2-8
DDX6P1
CCL7
FUT9
NFE4
CD46P1
IGKV1OR-3
MLPH
IGLV2-23
THSD4-AS1
BNIP3P30
IGKV1D-27
RNU5E-1
ERVV-2
ATP5F1AP2
CAPN8
PI3
SYT7
TRAV8-7
C11orf87
DKKL1
NEUROG3
DBX2
PSG8
SLC7A10
MAP1LC3P
CDC20B
LINC01977
TMEM215
LINC01916
LHX1-DT
SCX
C3P1
LINC01893
CHI3L2
KCNMA1-AS3
MRPS35P3
ANKRD20A19P
CLSTN2
MGC32805
HMGB3P7
LEFTY2
APOA2
SLC10A1
LINC01370
LINC00457
IGLV3-30
HORMAD2-AS1
RPL12P10
RPL9P16
RNU4-56P
H3C11
NKAIN2
ZG16
H1-4
MAFA
LINC02608
SPP2
LINC01194
SIX6
TPH2
LCE1A
ABCG8
KRT23
LINC01293
PMCHL1
LINC02512
MAGEC1
AGKP1
PTCHD1
OR12D3
CSN3
SULT1C3
CXCL1
RNA5SP534
IGHJ2P
PAGE1
VDAC2P1
RNVU1-28
PPP1R1B
ACNATP
LINC00885
CILP2
HBQ1
LINC01795
H2AC14
PEX12P1
SLC1A6
LINC00901
RNU6-1046P
TCEAL6
SPINK7
ADAM33
HNRNPA1P70
PAGE5
AFM
ITGA2B
DBX2-AS1
LINC01665
LINC00221
IGFL3
RN7SL164P
SETD6P1
PDZPH1P
MIR1302-4
SCN2B
IGHD3-22
RORB
KCNIP1
ABCC12
H4C13
PALLD-AS1
H2AC12
SLAMF9
RN7SKP247
OR7E19P
RN7SL40P
RPS6P21
IGKV1-35
LINC01612
PRSS29P
AQP10
CT55
SLC13A5
H2BC3
RPS16P5
TPD52L3
RPL35P9
RNU1-67P
MYO16-AS2
OR1B1
SIAH3
SLC36A2
LINC01405
RPL23AP69
OR4C6
SIX3
H2BW2
IGHV3-32
RN7SKP258
CRYAA
USP17L7
LINC01429
MARCOL
PTPRZ1
TAGLN3
TFAP2A
SLC39A2
GCG
TMEFF1
LINC01243
RPL10P2
IGHV4-4
MBL2
UBTFL9
LINC01019
MAGEA12
MARCHF11-AS1
KLHL1
RNU7-197P
MTCO3P30
SEZ6L-AS1
CASC6
CACNG3
GLDN
MIA
HYAL6P
H3P34
OR12D1
LINC02306
LINC00681
MTATP6P9
CHRM1
LINC02575
RNU4-1
LINC02200
DPEP1
FOXN4
SNORA22
RN7SL561P
ELOBP4
SCARNA12
PSG2
ADGRB1
GLRA3
FRG2B
GRIN1
IGHV1OR15-6
ATP5MFP5
VN1R87P
RPS4XP5
NAA11
VSTM2L
ZNF536
MIR4527HG
NPM1P11
IGKV1OR2-2
PTGDS
MIR7-3HG
MOB1AP1
LINCR-0003
FAM204CP
PLD5
SLC22A25
PROX1-AS1
LINC01218
SSX8P
LINC00879
IL21
GRM8-AS1
TMEM271
CFHR2
LEFTY1
MATN4
PCAT5
IGLV3-7
IL22RA2
SSX3
TAAR5
LRRC15
MIR3609
PATE1
RNU6-358P
LYPD6
MARK2P5
LSM3P4
RPL13AP17
BNIP5
TFAP2D
RBMY2FP
CELP
PIMREGP4
RNU6-214P
LINC01551
OR14J1
SLAMF6P1
NR0B1
CRABP1
EPHA8
AQP9
DEFB4A
IGHV3OR16-15
FAM83E
H4C1
IDI1P2
OR11A1
RN7SL802P
TRPV5
OR8B7P
XGY1
IMPDH1P11
DPY19L4P2
MYO18B
NEUROD2
SNORD105B
LRFN2
LINC01067
RNU6-200P
RPS3AP32
LCE1C
MMP26
KLF17
HTR1D
MAGEA10
MTCO1P49
RNU6-1064P
LINC02261
RN7SL570P
LINC00942
TLX3
RNU6-913P
FEZF1
FRG2FP
EPGN
LINC02344
LINC02043
CSMD3
DEFB118
RN7SL718P
LINC02697
IGKV2OR2-2
SERPINA4
REG3A
SCUBE1-AS2
RN7SL160P
FGF21
KLC3
SLC8A2
LINC02378
IGKV2D-36
SNORA14A
OR12D2
IGLJ6
LINC02755
OBP2A
NECTIN4
CBSL
LINC02699
LINC02476
CACNG2
SORCS1
LINC00507
VSTM2B-DT
NKX2-2
SSX9P
LINC00626
ALPG
MIR489
GPR52
CCL1
SLC22A12
FSTL5
TMPOP1
LINC00558
RN7SL5P
C2orf83
SLC25A3P2
LINC02151
LINC00682
SLC12A1
HMX2
WASF1P1
CRABP2
THRB-IT1
VTRNA2-2P
OR10T1P
SEC14L3
RNA5SP179
MC4R
ACTL6B
CHRNA4
KCNC2
LINC02840
CCL21
LINC02241
MIR548F2
AGR3
NKX6-1
RNA5SP207
AGBL4-IT1
ITLN2
H2BC7
SREK1IP1P1
VAX1
RN7SL815P
OLFM4
IGHVII-60-1
SRRM1P2
RN7SL456P
DPYSL5
MRE11P1
MUC5B
EPYC
RN7SL340P
BLID
ANKRD20A8P
ITIH3
RPRM
PRR20G
RPSAP2
HMGB1P28
KRT13
MIR653
LINC02180
BNIP3P38
ABCB11
SSX5
LINC01251
LINC01673
RNU1-3
RN7SL277P
IGHD2-21
SNORD9
ZNF101P1
FEZF2
SOX2
LEP
SFRP5
OVAAL
NLRP9P1
RN7SL182P
UBE2CP3
SCARNA10
CFHR1
SNORA74B
LINC02085
PGBD4P8
MRGPRX3
MTNR1B
SCHLAP1
IFNE
DCD
LINC01940
RNU4-2
RN7SL2
RPS10P21
LINC00841
TMEM225
MAGI1-IT1
UGT1A13P
OR5W2
TSPEAR
RN7SKP75
RNA5SP432
SAA2
RPS27AP7
MIR4300HG
LINC02539
SSBL3P
SLC34A1
CCNJP2
MTCO2P1
OTC
MIR548AQ
H4C2
HIRAP1
LINC01681
SALL4P5
MFFP1
PABPC1L2B
R3HDML
LINC01111
NPIPA7
ZPLD1
TRBV12-1
LINC02663
ZNF114
ZNF75BP
APCDD1L
PRORY
CSF3
FRMD6-AS2
CNIH3-AS1
NUS1P3
ONECUT3
TEX101
G6PC1
KERA
LINC00460
ALX3
BMPR1B-DT
OR56A3
RNU6-212P
HS3ST6
LINC02428
C1QL2
H1-3
CRX
LINC00500
RNU6-176P
RNU6ATAC30P
RNU1-11P
SNORA74A
LINC00710
DLK1
OR5B19P
LINC01109
LINC02039
SNORA38
TM4SF20
CCK
LINC02431
MIR218-1
RPS29P24
SLC22A6
MIR519A1
IGHVII-78-1
RNA5SP371
NAV2-AS3
KRT40
CTXN2
LINC02607
PAX1
CENPNP1
RNVU1-2A
CFAP47
FGFBP1
BIRC6-AS1
MTATP6P21
LINC01709
LINC00661
LINC01076
RN7SL79P
LINC02279
HMGA2
LINC02870
LINC01241
RNU1-78P
TGM7
FLJ40288
DNAJB6P5
RPL9P13
RBMY1E
NTF4
LINC02504
H4C5
KCNAB1-AS2
OR2X1P
RPL32P6
RN7SL380P
RNU6-1077P
MARK2P13
HJV
LINC00499
RN7SKP261
SI
LINC02064
BOLA3P4
IL11
PRDX2P2
RN7SL398P
RNU4-15P
MTND5P22
ARPP21-AS1
TGM5
LINC00971
NAALADL2-AS1
PDX1
SSX2
TPSG1
SLC7A15P
CCDC144NL
CDRT7
SLC25A51P1
SAA1
MMP1
RNASEH1P2
TECRL
NUP35P2
KCNA1
MTCO1P42
RN7SKP109
VGLL2
SNORA71A
WNT7B
RNU6-843P
GACAT3
RN7SL702P
RNU6-1093P
SNORA74D
FYTTD1P1
TRIM36-IT1
RNA5SP363
RTP1
ITPKB-AS1
RN7SL752P
C2orf78
MARK2P12
OR6K1P
HNRNPCP9
EDDM3CP
MAGEA4
NPM1P28
NCOA7-AS1
CCNB3P1
SNORD8
HOTTIP
LINC01411
MTCYBP45
GABRG3-AS1
RNU1-28P
RPS6P12
MLECP1
RN7SL790P
SSX2B
ASNSP6
ZP4
LINC00922
PSG7
HMGB3P17
MIR3197
ABCC5-AS1
HCFC2P1
SMARCAD1-DT
GPR158-AS1
LINC01972
LINC01492
SSX7
LINC01204
LINC02383
C10orf71
OR5AK1P
RNU6-1114P
E2F3-IT1
TNNT1
RNU6ATAC6P
H2AC21
CDH18
PNPLA10P
RN7SL794P
RN7SL568P
SNORA37
CST8
NDUFA3P6
RPL21P126
RNA5SP87
YY1P2
BNC1
MIR4675
LINC01629
RNU1-27P
HSPE1P16
RN7SL654P
MIR874
CDY4P
SEPTIN14
CRHR1
LINC00851
ELOCP33
RFX6
MAB21L2
GRM5P1
SGO1P2
MAGEB1
LCE1E
FOXA1
RN7SKP53
RNA5SP145
LINC01938
AK6P1
LINC00601
RN7SL184P
LINC01486
RNU4-42P
RNU6-86P
C4BPA
RNU4-58P
CGB2
F9
LINC02346
SPACA3
GOLGA6L16P
POTEH
IL36B
RNU2-53P
MAGEA4-AS1
LCE3D
PHOX2B
RFPL4AP6
DIO2-AS1
OPALIN
LINC01035
ZSWIM5P3
NDUFB8P1
RNASEH1P1
APOOP2
RNU1-8P
LINC00458
CYLC2
EIF3EP2
CTXN2-AS1
RN7SL607P
LINC00320
LINC02370
ZNF716
SLC35G3
RNU4-86P
RNF6P1
ARL2BPP6
HTR3B
H4C4
RNA5SP225
PRAMEF33
PDCL2
LRTM1
LINC01249
RLIMP1
CD83P1
RN7SKP292
MUC7
UGT2A1
RPL7P61
HNRNPRP2
RPS15AP34
EXOSC3P2
MARK2P10
OPRM1
CSAG4
RPL17P49
FAM133A
KCNH5
LINC02748
SLC30A6P1
SMPX
HLA-N
SUMO2P8
HMGB3P5
RC3H1-IT1
LINC01304
EIF4E2P1
SNORD114-18
LINC02844
RPL7AP69
TUBA3C
RNU2-49P
MIR101-2
PPP1R2P10
MS4A18
SSX4B
H2BC10
LINC01608
PPIAP27
GCSHP2
CPLX2
LINC01900
SNORA46
KRT25
SLCO1B3
NDUFA12P1
UBE2FP2
ZNF385D-AS1
VN1R7P
LINC02135
CD177P1
LINC01804
KLK2
INSM1
RN7SL396P
OR6C71P
RN7SKP188
D21S2088E
LINC01563
RLBP1
ASNSP1
CFTRP1
SHANK2-AS3
RNA5SP202
LINC02057
LINC00951
PSAT1P1
LINC02426
CFTRP3
NDUFS5P5
LINC00376
SELENOV
RNU7-128P
CGB8
MRPS33P2
RNU6-662P
SAA2-SAA4
LINC02628
ZNF863P
MTND4P31
DLG2-AS2
FOXL3
PCDH8P1
LINC01297
LATS2-AS1
CCER1
NKX2-1
CTBP2P1
RNU6-1214P
MT-TV
LINC01549
OR4K2
MIR4439
DAOA
DNAJB5P1
NECTIN4-AS1
MED15P4
RN7SKP280
F2
LINC00348
MAGEA1
PRR27
TMPRSS11BNL
SNRPGP13
MSLN
PAGE3
PSG10P
RPS5P7
UBE2V2P1
RN7SL543P
H3P11
VENTXP7
RNU6-1149P
LINC02444
FRG2IP
SPANXN3
LCN15
SNORA23
TRIM49B
SINHCAFP3
NXPH1
TDRG1
MIR582
KRTAP4-1
DEFB108A
ARHGEF38-IT1
MTCYBP43
LINC01983
RNU7-103P
NKX2-5
ZDHHC20P3
RN7SL267P
CRYGD
KRTAP5-4
OR4A44P
DEFA5
TVP23CP1
RN7SL675P
OR51N1P
LINC02394
MFSD4BP1
RNA5SP186
CYCSP6
SCARNA13
RBMY2QP
LINC01761
PPP4R3C
CARM1P1
BOLA3P1
FAM197Y7
RN7SL442P
COX6CP15
KCNMA1-AS2
SLC35G4
LINC01375
IZUMO3
UBTFL7
MT-TM
MIR3913-1
LINC01602
OR5AP2
S100G
GRP
SPAG11B
LINC02644
MIR618
LINC01502
LINC02399
IGLV3-6
RNY1P10
RN7SL251P
CENPUP1
LINC00550
SST
RN7SL313P
SNRPEP7
ZFP42
RNU6ATAC7P
LINC01050
RN7SL278P
PPP1R1AP2
FAM230C
EIF3KP3
RNU6-36P
NDUFA3P2
RTRAFP1
LINC00251
SNORA70I
OTOR
OR7A19P
CYP1A2
LINC01898
REG1B
RN7SL649P
ZSWIM5P1
MIR548AX
SEMA3E
RN7SL498P
RN7SL318P
CRYBA2
LINC01419
MAGEA3
MIR5688
RNVU1-2
RNF14P1
RNU6-899P
FMO10P
IRX4-AS1
WASF3-AS1
LINC02659
BPIFB2
RN7SL254P
LINC01854
SNORD115-5
RARRES2P8
C11orf98P1
LINC01153
NTF6A
RN7SL447P
LINC02119
DCAF8L2
FRG2JP
LINC01991
RGS21
EFL1P2
ADI1P1
CACNA2D1-AS1
ELAVL4-AS1
SNORD115-1
RFPL4AP3
SOX5-AS1
AQP2
H3P35
MIR5687
MIR4798
RNU4-74P
MED28P8
RN7SL509P
LINC02882
LINC00559
RNU6-497P
RNA5SP329
RN7SL810P
SPINK6
RNU7-161P
UBE2L2
RNU6-841P
RNA5SP149
RORB-AS1
MIR3161
RNA5SP150
OR7E28P
RNU5F-6P
LNX1-AS1
LINC02025
DPP3P2
KCNIP4-IT1
RNU6-1116P
BACH1-IT3
NKX2-4
RN7SL523P
SNORA49
NREP-AS1
SILC1
PPP1R1AP1
B4GALNT2P1
OR7K1P
RNU5A-1
CGA
RNY4
MACROD2-IT1
HSFY4P
SNORA53
RN7SL621P
RN7SKP128
VTRNA1-1
OR51H2P
NDUFA8P1
AMELX
RPL5P13
RNU6-116P
UST-AS1
OR2L9P
MYOCD-AS1
RARRES2P6
RN7SL152P
DEFB105A
RNU6-1133P
MMP13
ZNF859P
RN7SL618P
KRTAP5-3
LINC02903
H1-1
H3P29
SNORD111B
RPL27P8
MIR3648-1
CACNA1C-AS4
H3P33
DEFB131A
RNY3
SPANXB1
OR2AK2
NAALADL2-AS3
MIR5088
ATP2B2-IT2
USP12-AS1
RN7SL546P
RNU6-85P
RNU6-674P
VSTM2A-OT1
PAEP
LINC00459
HINT1P2
RNA5SP241
SNORA63D
RN7SKP94
RPL31P20
ANO3-AS1
RSU1P3
TTTY20
MTCYBP40
SP9
LINC02375
RN7SKP115
SPRR2B
RN7SL271P
MAGI1-AS1
RNU6-251P
MIR617
RNA5SP141
LINC02376
RN7SL284P
RNVU1-31
H3P10
SNORA80A
RNU7-7P
RNU6-530P
RN7SL508P
RN7SL210P
RN7SL480P
RN7SL420P
RNU5B-1
SNX2P2
RN7SL435P
