# Supplementary material for: A Novel M7G-Related MicroRNAs Risk Signature Predicts the Prognosis and Tumor Microenvironment of Kidney Renal Clear Cell Carcinoma
Source: Front Genet. 2022 Jun 24;13:922358. doi: 10.3389/fgene.2022.922358 (PMC9263547; doi:10.3389/fgene.2022.922358)
Supplement: Supplementary file 3 [file Table2.XLS]

Supplementary Table 2�� 48 differentially expressed m7G-related miRNAs.
	logFC	logCPM	PValue	FDR
hsa-miR-1251-3p	-1.323610174	3.346183096	8.18E-09	5.30E-08
hsa-miR-1251-5p	-1.950114948	5.701414758	7.36E-19	8.88E-18
hsa-miR-1277-3p	1.123819398	4.226181499	7.05E-12	5.61E-11
hsa-miR-129-2-3p	-2.443368081	3.563881181	1.33E-19	1.72E-18
hsa-miR-136-5p	-1.046724401	5.989745413	3.62E-14	3.33E-13
hsa-miR-1-3p	-1.499352774	6.177065732	5.72E-23	8.70E-22
hsa-miR-146b-3p	1.280613853	8.560231322	3.74E-13	3.19E-12
hsa-miR-149-5p	-1.417532136	5.998357062	4.24E-27	7.42E-26
hsa-miR-16-5p	1.249993939	11.70677481	1.94E-63	1.36E-61
hsa-miR-185-3p	1.138385166	4.474052354	3.38E-13	2.96E-12
hsa-miR-188-3p	-1.653500403	4.309892269	4.31E-36	1.01E-34
hsa-miR-188-5p	-1.71426054	4.345636203	5.15E-53	3.00E-51
hsa-miR-18a-3p	1.182478403	3.724021938	1.05E-07	6.54E-07
hsa-miR-193a-5p	1.039632846	10.00530133	2.49E-27	4.59E-26
hsa-miR-200b-3p	-1.330409393	10.15243897	5.21E-30	1.01E-28
hsa-miR-200c-5p	-2.765290319	3.780740882	6.40E-22	9.33E-21
hsa-miR-204-5p	-1.332998093	10.93731538	5.28E-15	5.28E-14
hsa-miR-2114-3p	1.348961702	3.721450077	9.61E-07	5.34E-06
hsa-miR-21-3p	1.600564324	12.56846797	1.73E-35	3.78E-34
hsa-miR-214-3p	-1.340106492	4.353290062	1.39E-20	1.95E-19
hsa-miR-215-5p	1.88547881	8.572006647	2.43E-18	2.83E-17
hsa-miR-216a-3p	-1.09056618	3.419437293	2.14E-06	1.13E-05
hsa-miR-221-3p	1.372492856	9.441808906	6.47E-11	4.82E-10
hsa-miR-221-5p	1.067443951	4.211600307	3.25E-05	0.000149478
hsa-miR-222-3p	1.069485847	8.290550548	2.39E-09	1.61E-08
hsa-miR-222-5p	1.087812621	5.104251558	5.31E-07	3.04E-06
hsa-miR-223-3p	1.135697741	9.21935253	2.71E-16	2.96E-15
hsa-miR-2355-5p	1.727325903	8.308566689	1.78E-78	1.56E-76
hsa-miR-25-3p	1.109162812	14.49321452	2.20E-50	1.10E-48
hsa-miR-30b-3p	-1.166825606	5.018659084	3.44E-16	3.65E-15
hsa-miR-30c-2-3p	-1.170036288	9.960791612	3.70E-26	6.17E-25
hsa-miR-342-3p	1.300081601	9.34220259	5.95E-37	1.49E-35
hsa-miR-342-5p	1.390986102	5.765673958	7.47E-39	2.38E-37
hsa-miR-363-3p	-1.644004804	6.178240705	3.83E-46	1.49E-44
hsa-miR-372-3p	-1.881943658	3.397095428	2.83E-19	3.53E-18
hsa-miR-429	-1.631948368	7.554340984	2.31E-44	8.07E-43
hsa-miR-452-3p	2.051982967	5.09238359	1.90E-30	3.92E-29
hsa-miR-486-5p	1.349664765	10.27039911	9.59E-11	7.00E-10
hsa-miR-506-3p	-5.038604244	3.851312731	7.05E-161	2.47E-158
hsa-miR-508-5p	-4.320922006	3.865024712	1.01E-143	1.76E-141
hsa-miR-513b-5p	-1.794349555	3.284292394	3.62E-14	3.33E-13
hsa-miR-532-3p	-1.917265248	8.061167223	3.29E-94	3.84E-92
hsa-miR-550a-3p	1.455014066	4.201559926	1.27E-14	1.23E-13
hsa-miR-5683	1.146114555	4.288869587	1.37E-06	7.39E-06
hsa-miR-576-5p	1.220818852	6.166569633	5.05E-37	1.36E-35
hsa-miR-6718-5p	1.597062126	4.291607298	6.10E-07	3.45E-06
hsa-miR-885-5p	3.787515476	6.511264598	9.96E-39	2.90E-37
hsa-miR-892a	3.614379325	5.883888674	5.33E-05	0.00023624
