# Supplementary material for: A Novel M7G-Related MicroRNAs Risk Signature Predicts the Prognosis and Tumor Microenvironment of Kidney Renal Clear Cell Carcinoma
Source: Front Genet. 2022 Jun 24;13:922358. doi: 10.3389/fgene.2022.922358 (PMC9263547; doi:10.3389/fgene.2022.922358)
Supplement: Supplementary file 5 [file Table5.XLS]

Supplementary Table 5��202 prognostic risk-immune-related genes.
id	HR	HR_95L	HR_95U	P
RORB	1.000184286	1.000091054	1.000277527	0.000106918
LINC01602	1.028972856	1.014043806	1.044121696	0.000128024
GABRA3	1.000480189	1.00023412	1.000726319	0.000130666
CXCL8	1.000069664	1.000033839	1.000105491	0.000138239
TAGLN3	1.000852963	1.000402131	1.001303998	0.000208122
CACNG6	1.001780981	1.000824865	1.002738011	0.000259822
WNT7B	1.000365505	1.000167393	1.000563657	0.000298829
IL36B	1.018406389	1.008383215	1.028529191	0.000301201
NFE4	1.000334995	1.000152421	1.000517603	0.000322531
IGFL3	1.003997547	1.001800737	1.006199175	0.000357301
HMGA2	1.000114869	1.000051747	1.000177995	0.000361348
HMX2	1.010761663	1.004825779	1.016732614	0.000368132
LINC02057	1.019764957	1.0085026	1.031153086	0.000551911
ZPLD1	1.000242881	1.000104728	1.000381054	0.000569161
IGLJ6	1.264660667	1.10615282	1.445882137	0.000589193
MLPH	1.000196249	1.000083887	1.000308623	0.000618491
R3HDML	1.018250128	1.007664267	1.028947198	0.000694123
LINC02119	1.065069076	1.026522777	1.105062802	0.000802904
PIANP	1.000392233	1.000158227	1.000626295	0.001018097
ZDHHC22	1.001524567	1.000611786	1.00243818	0.001058043
SCX	1.000506645	1.000202585	1.000810797	0.001090181
LINC02713	1.003596129	1.001431511	1.005765427	0.001120185
MIAT	1.000095909	1.000038189	1.000153632	0.001126843
LINC02870	1.002462916	1.000979814	1.003948215	0.001128303
LINC00942	1.000248139	1.000098777	1.000397524	0.001128759
PDCL2	1.046643863	1.018243159	1.075836717	0.001162214
CT55	1.007456251	1.002944376	1.011988424	0.001179612
IGKV2D-24	1.003679086	1.001449733	1.005913402	0.001208535
LINC01940	1.018213268	1.007074656	1.029475077	0.001299372
COL4A6	1.000448566	1.000173662	1.000723546	0.001381974
IGLJ1	1.039176837	1.014821134	1.064117076	0.00149417
IL21	1.095785798	1.03540042	1.1596929	0.001562338
MMP13	1.00013462	1.000050901	1.000218346	0.001623199
NKX2-1	1.040482855	1.014960424	1.066647078	0.001736939
TNNT1	1.000194747	1.000072772	1.000316736	0.001751492
UGT1A13P	1.065268681	1.023875428	1.108335382	0.001767075
MAGEA12	1.001231822	1.000456673	1.002007571	0.00183712
SYT1	1.00029546	1.000109329	1.000481626	0.001862225
CCL19	1.000188767	1.000069554	1.000307994	0.001911847
LINC01429	1.014734874	1.005382605	1.02417414	0.001959622
RNU6ATAC6P	1.111849447	1.039643713	1.189070042	0.001969546
LINC02576	1.00828514	1.003026991	1.013570853	0.001981885
IGKV2OR22-4	1.00150809	1.000551282	1.002465814	0.002000997
TSPEAR	1.002679335	1.000969697	1.004391893	0.00211824
LINC02748	1.895167345	1.256505634	2.858450588	0.002296722
DPYSL5	1.000469264	1.000166149	1.000772471	0.002408967
ST8SIA3	1.000615712	1.000217723	1.001013859	0.002425295
IGLC7	1.000252311	1.000089167	1.000415481	0.002434822
LRRC15	1.000052149	1.000018062	1.000086238	0.002713071
IGLV2-14	1.000014107	1.000004859	1.000023355	0.002793141
CSAG4	1.047624886	1.015973671	1.08026215	0.002954585
FEZF1	1.004716547	1.001587915	1.007854952	0.003105739
NPFFR1	1.001363705	1.000457909	1.002270322	0.003162721
PEX12P1	1.14814643	1.04634159	1.259856471	0.003543158
RDH8	1.000856399	1.000280408	1.001432723	0.003562201
HMGB3P7	1.00433064	1.001414246	1.007255527	0.003585884
LINC00626	1.000254408	1.000082866	1.000425979	0.003650588
IGHV3-33	1.000046279	1.000015053	1.000077506	0.003674314
TDRG1	1.023498032	1.007510474	1.039739287	0.003834582
FAM133A	1.000587016	1.000186525	1.000987667	0.004065047
TRBV23-1	1.008602612	1.002647123	1.014593476	0.004584322
ADGRB1	1.000070676	1.000021733	1.000119621	0.004649822
PI3	1.000113258	1.000034686	1.000191835	0.004724345
LINC01111	1.000855293	1.000261577	1.00144936	0.004745099
GAGE1	1.002164887	1.000650396	1.003681669	0.005069575
MATN4	1.001280727	1.00038173	1.002180532	0.005226495
IGLV3-27	1.000321679	1.000095582	1.000547827	0.005292471
IGHV1OR21-1	1.00274971	1.00081455	1.004688613	0.005334845
IGHV1-46	1.000074895	1.000021887	1.000127905	0.005618112
ABCC12	1.008106383	1.002361488	1.013884205	0.005624876
SSX2B	1.034923263	1.010052662	1.060406254	0.005676423
RCOR2	1.000579893	1.000168622	1.000991333	0.005713524
PAGE2	1.000428953	1.000124234	1.000733765	0.005794044
GRP	1.001089317	1.00031468	1.001864554	0.005840747
SPACA3	1.004350781	1.001249351	1.007461817	0.005937492
LINC01502	1.005070012	1.001430759	1.00872249	0.006286176
ALPG	1.003547686	1.000992589	1.006109306	0.006474918
MTCYBP43	1.506292517	1.117301429	2.030711756	0.007195191
CABP2	1.003786143	1.001015924	1.006564028	0.007359963
KERA	1.000813539	1.000217958	1.001409475	0.007416945
MTRNR2L6	1.000382564	1.000101124	1.000664083	0.007714187
SP9	1.010881397	1.002840957	1.018986302	0.007901639
LINC02376	1.005323141	1.001384376	1.009277398	0.00803316
RLBP1	1.00423367	1.001087136	1.007390094	0.008325682
LINC01724	1.106814205	1.026427587	1.193496453	0.008339773
LINC00582	1.006288511	1.001604999	1.010993923	0.008445117
LINC02370	1.022333746	1.005612494	1.039333037	0.008661361
CRYGD	1.04968817	1.012356015	1.088397005	0.008674662
EPYC	1.000286829	1.000072391	1.000501313	0.008748829
ZP4	1.019964524	1.004992387	1.035159713	0.008792939
CACNA2D1-AS1	1.007218368	1.001802655	1.012663358	0.008930544
SAA1	1.000005892	1.000001451	1.000010332	0.009305982
LINC02383	1.028488755	1.006794671	1.050650296	0.009808008
SSX4B	1.057300414	1.01342431	1.103076129	0.009977258
CXCL1	1.000036107	1.00000849	1.000063724	0.010390912
ZNF560	1.003259885	1.000764684	1.005761308	0.010419229
LYPD6	1.000589274	1.000137173	1.00104158	0.010624472
FAM30A	1.000254474	1.000058732	1.000450255	0.01083065
LINC01109	1.023599636	1.005324409	1.042207079	0.011158456
SLC22A6	0.999908971	0.99983866	0.999979288	0.011172088
TTTY20	1.012774141	1.002887621	1.022758123	0.011210419
NTF4	1.00638207	1.001437206	1.01135135	0.011359662
IGKV2D-29	1.000126365	1.000028446	1.000224293	0.011426077
DTNB-AS1	1.008206452	1.001821281	1.014632319	0.011692001
AQP9	1.000063861	1.000014215	1.00011351	0.011696646
PDX1	1.011575721	1.00255748	1.020675084	0.011768895
HOTTIP	1.001571621	1.000345755	1.00279899	0.011964001
IGKV3-15	1.00003212	1.000007007	1.000057234	0.012182705
IGKV1D-43	1.000581797	1.000126814	1.001036988	0.012196544
CSMD3	1.001179098	1.000255895	1.002103154	0.012295409
CILP2	1.000139445	1.000028668	1.000250234	0.013616725
LINC00951	1.04976576	1.009998847	1.091098424	0.013704652
SAA2-SAA4	1.00010153	1.000020652	1.000182416	0.013876327
SLC22A12	0.999951847	0.999913281	0.999990413	0.014399544
DPEP1	0.99975489	0.999557424	0.999952394	0.015001901
RPL17P49	1.377102212	1.063568924	1.783063099	0.015202578
TGM5	1.000602913	1.000113385	1.001092681	0.015775426
CCL21	1.000069605	1.000012979	1.000126235	0.015986537
LINC01153	1.113336681	1.020038871	1.215167971	0.016204235
OR12D1	1.06396636	1.011479343	1.119176997	0.016298291
TRBV7-4	1.004330742	1.000790122	1.007883888	0.016471619
SSX1	1.000174541	1.000031176	1.000317927	0.017022771
C11orf87	1.008090751	1.00142698	1.014798864	0.017248564
IGHV3-36	1.00958053	1.001673076	1.017550407	0.017471128
PAGE5	1.00010997	1.000019136	1.000200812	0.017649767
FAM197Y7	1.003374992	1.00057047	1.006187375	0.018308752
NECTIN4-AS1	1.014090148	1.002360446	1.025957111	0.018415719
LINC01629	1.002527285	1.000422543	1.004636455	0.01857569
SYT14	1.000705567	1.000117768	1.001293711	0.018633123
IGHV1-69D	1.000109917	1.000017504	1.000202338	0.019741958
SMPX	1.001733772	1.000273946	1.003195728	0.019907725
IGLC3	1.000006833	1.000001062	1.000012604	0.020305365
CNIH3-AS1	1.014522119	1.002233608	1.026961302	0.020406196
IGFL1P1	1.000445959	1.000068935	1.000823125	0.020427289
ZNF728	0.973319999	0.95121612	0.995937518	0.021038911
TPSG1	1.000170059	1.00002384	1.000316299	0.02263413
SPINK6	1.003947391	1.00054611	1.007360234	0.022889346
OR12D2	1.034440194	1.004664079	1.06509881	0.0230731
TNN	0.998440591	0.997092979	0.999790025	0.023531012
IGLV4-69	1.000012205	1.000001632	1.000022779	0.023667572
JCHAIN	1.000006267	1.000000836	1.000011699	0.023729622
PAGE3	1.02716325	1.003561308	1.051320266	0.023839866
IGFL2-AS1	1.000073871	1.000009794	1.000137951	0.023848927
PRSS29P	1.001309692	1.000168646	1.002452039	0.024459392
MAGEC3	1.001056415	1.00013387	1.001979812	0.024798816
IGKV2-26	1.014741711	1.001854001	1.027795206	0.024832844
MIR8071-1	1.008663034	1.001091851	1.016291478	0.024842996
IGKV3-11	1.000009196	1.00000114	1.000017253	0.02527051
IGLV3-7	1.006243225	1.000769471	1.011746917	0.025329214
PROX1-AS1	1.002261061	1.000269451	1.004256637	0.026052154
IGLV1-44	1.000026427	1.00000309	1.000049765	0.02645547
IGHV1-69	1.000165445	1.000019201	1.000311711	0.026601911
ZNF114	1.000073016	1.000008178	1.000137859	0.027301501
GCG	1.005316863	1.00058801	1.010068065	0.02750161
MZB1	1.000049572	1.000005254	1.000093891	0.028357428
TNFRSF17	1.001025321	1.000105262	1.001946227	0.028939241
MIR222HG	1.000433561	1.000043908	1.000823365	0.029193056
HTR1D	1.000489617	1.000048888	1.000930541	0.029448899
ATP2B3	1.000367654	1.000034906	1.000700513	0.030341415
TSIX	1.000315153	1.000029896	1.000600491	0.030356698
COL2A1	1.001026034	1.00009411	1.001958827	0.030928548
IGKV1-8	1.00025853	1.000022256	1.00049486	0.031984106
IGHJ3P	1.002434857	1.00020898	1.004665688	0.032016693
IGKV1OR2-2	1.014437825	1.001230404	1.027819466	0.032043377
LINC00251	1.020311457	1.001669888	1.039299954	0.03257265
RN7SL251P	1.083113605	1.005928157	1.166221538	0.034288418
KRTAP4-1	1.03169034	1.002236611	1.062009656	0.034760124
IGLV4-60	1.000083889	1.000005899	1.000161885	0.035013021
FCRL4	1.003985651	1.000256397	1.007728809	0.036172265
IGHV3-22	1.005912161	1.000372807	1.011482188	0.036415072
BNIP5	1.000595245	1.000036631	1.001154172	0.036750438
MIA	1.003726557	1.000223543	1.007241839	0.03704469
FCRL5	1.00018642	1.000011045	1.000361827	0.03721349
MIR3648-1	1.052662413	1.002783973	1.105021805	0.038245467
SIX4	1.000485082	1.000025344	1.000945031	0.038636367
LINC01673	1.006103575	1.000282345	1.011958681	0.039848372
MIXL1	1.003420764	1.000152243	1.006699967	0.040226796
MAGEA11	1.000859232	1.000033785	1.00168536	0.041328532
HRK	1.000312965	1.000012108	1.000613913	0.04146483
IGLV9-49	1.000012995	1.000000497	1.000025493	0.041559044
DIO2-AS1	1.004226643	1.000160921	1.008308892	0.041579643
CACNA1G	1.000477089	1.000018108	1.000936281	0.041619247
LINC01977	1.003811368	1.000135573	1.007500672	0.042114166
SSX5	1.007042224	1.000232073	1.013898742	0.042663465
LINC02882	1.004271821	1.000139502	1.008421213	0.042737007
IGHV4-59	1.000019102	1.000000605	1.0000376	0.042957392
LCN15	1.001679697	1.000050803	1.003311244	0.043264818
H2BW2	1.003331212	1.000090877	1.006582047	0.043902187
KCNE5	1.0001272	1.000003459	1.000250956	0.043929944
ATP6V1B1-AS1	1.017560622	1.000403735	1.035011749	0.044804044
LCE3D	1.019730272	1.00042452	1.039408578	0.045125148
PASD1	1.000137292	1.000002916	1.000271685	0.045231528
IGLV4-3	1.001414283	1.000026013	1.00280448	0.0458561
REG3A	1.002087031	1.000036348	1.00414192	0.046071235
POU2AF1	1.000118361	1.00000148	1.000235255	0.047168183
SFRP5	1.000812788	1.000010034	1.001616186	0.047203098
ERVV-2	1.000136815	1.000001332	1.000272316	0.047789456
LINC01218	1.008169863	1.000059104	1.016346403	0.048347091
YWHAQP4	0.817668134	0.669557693	0.99854155	0.048350087
UBE2U	1.001416355	1.000006387	1.002828312	0.048970438
MMP1	1.000012208	1.000000033	1.000024383	0.049379664
S100G	1.000140262	1.000000312	1.00028023	0.049491025
