# Supplementary material for: A Novel M7G-Related MicroRNAs Risk Signature Predicts the Prognosis and Tumor Microenvironment of Kidney Renal Clear Cell Carcinoma
Source: Front Genet. 2022 Jun 24;13:922358. doi: 10.3389/fgene.2022.922358 (PMC9263547; doi:10.3389/fgene.2022.922358)
Supplement: Supplementary file 7 [file Table3.XLS]

Supplementary Table 3��516 KIRC patients were stochastically separated into the training cohort and test cohort.
TCGA-A3-3357	testing cohort
TCGA-6D-AA2E	testing cohort
TCGA-A3-3313	testing cohort
TCGA-A3-3316	testing cohort
TCGA-A3-3317	testing cohort
TCGA-A3-3320	testing cohort
TCGA-A3-3324	testing cohort
TCGA-A3-3326	testing cohort
TCGA-A3-3331	testing cohort
TCGA-A3-3347	testing cohort
TCGA-A3-3349	testing cohort
TCGA-A3-3351	testing cohort
TCGA-A3-3363	testing cohort
TCGA-A3-3370	testing cohort
TCGA-A3-3372	testing cohort
TCGA-A3-3373	testing cohort
TCGA-A3-3374	testing cohort
TCGA-A3-3376	testing cohort
TCGA-A3-3383	testing cohort
TCGA-A3-3387	testing cohort
TCGA-A3-A6NI	testing cohort
TCGA-A3-A6NL	testing cohort
TCGA-A3-A8CQ	testing cohort
TCGA-A3-A8OU	testing cohort
TCGA-AK-3425	testing cohort
TCGA-AK-3428	testing cohort
TCGA-AK-3429	testing cohort
TCGA-AK-3430	testing cohort
TCGA-AK-3431	testing cohort
TCGA-AK-3433	testing cohort
TCGA-AK-3436	testing cohort
TCGA-AK-3440	testing cohort
TCGA-AK-3443	testing cohort
TCGA-AK-3444	testing cohort
TCGA-AK-3445	testing cohort
TCGA-AK-3450	testing cohort
TCGA-AK-3451	testing cohort
TCGA-AK-3456	testing cohort
TCGA-AK-3458	testing cohort
TCGA-AK-3461	testing cohort
TCGA-B0-4688	testing cohort
TCGA-B0-4691	testing cohort
TCGA-B0-4696	testing cohort
TCGA-B0-4697	testing cohort
TCGA-B0-4699	testing cohort
TCGA-B0-4701	testing cohort
TCGA-B0-4707	testing cohort
TCGA-B0-4710	testing cohort
TCGA-B0-4712	testing cohort
TCGA-B0-4714	testing cohort
TCGA-B0-4810	testing cohort
TCGA-B0-4811	testing cohort
TCGA-B0-4813	testing cohort
TCGA-B0-4816	testing cohort
TCGA-B0-4824	testing cohort
TCGA-B0-4834	testing cohort
TCGA-B0-4837	testing cohort
TCGA-B0-4839	testing cohort
TCGA-B0-4842	testing cohort
TCGA-B0-4844	testing cohort
TCGA-B0-4845	testing cohort
TCGA-B0-4846	testing cohort
TCGA-B0-4847	testing cohort
TCGA-B0-4848	testing cohort
TCGA-B0-4849	testing cohort
TCGA-B0-4852	testing cohort
TCGA-B0-5075	testing cohort
TCGA-B0-5080	testing cohort
TCGA-B0-5081	testing cohort
TCGA-B0-5084	testing cohort
TCGA-B0-5085	testing cohort
TCGA-B0-5088	testing cohort
TCGA-B0-5092	testing cohort
TCGA-B0-5096	testing cohort
TCGA-B0-5098	testing cohort
TCGA-B0-5100	testing cohort
TCGA-B0-5104	testing cohort
TCGA-B0-5109	testing cohort
TCGA-B0-5116	testing cohort
TCGA-B0-5120	testing cohort
TCGA-B0-5121	testing cohort
TCGA-B0-5402	testing cohort
TCGA-B0-5693	testing cohort
TCGA-B0-5696	testing cohort
TCGA-B0-5699	testing cohort
TCGA-B0-5700	testing cohort
TCGA-B0-5701	testing cohort
TCGA-B0-5705	testing cohort
TCGA-B0-5706	testing cohort
TCGA-B0-5707	testing cohort
TCGA-B0-5713	testing cohort
TCGA-B0-5812	testing cohort
TCGA-B2-4099	testing cohort
TCGA-B2-4101	testing cohort
TCGA-B2-5635	testing cohort
TCGA-B2-5639	testing cohort
TCGA-B4-5378	testing cohort
TCGA-B4-5832	testing cohort
TCGA-B4-5838	testing cohort
TCGA-B8-4143	testing cohort
TCGA-B8-4154	testing cohort
TCGA-B8-4619	testing cohort
TCGA-B8-4621	testing cohort
TCGA-B8-4622	testing cohort
TCGA-B8-5158	testing cohort
TCGA-B8-5159	testing cohort
TCGA-B8-5163	testing cohort
TCGA-B8-5545	testing cohort
TCGA-B8-5546	testing cohort
TCGA-B8-5551	testing cohort
TCGA-B8-5553	testing cohort
TCGA-B8-A54D	testing cohort
TCGA-B8-A54G	testing cohort
TCGA-B8-A54K	testing cohort
TCGA-B8-A8YJ	testing cohort
TCGA-BP-4158	testing cohort
TCGA-BP-4159	testing cohort
TCGA-BP-4161	testing cohort
TCGA-BP-4164	testing cohort
TCGA-BP-4166	testing cohort
TCGA-BP-4173	testing cohort
TCGA-BP-4174	testing cohort
TCGA-BP-4177	testing cohort
TCGA-BP-4325	testing cohort
TCGA-BP-4326	testing cohort
TCGA-BP-4331	testing cohort
TCGA-BP-4340	testing cohort
TCGA-BP-4341	testing cohort
TCGA-BP-4343	testing cohort
TCGA-BP-4344	testing cohort
TCGA-BP-4351	testing cohort
TCGA-BP-4354	testing cohort
TCGA-BP-4355	testing cohort
TCGA-BP-4762	testing cohort
TCGA-BP-4763	testing cohort
TCGA-BP-4768	testing cohort
TCGA-BP-4769	testing cohort
TCGA-BP-4770	testing cohort
TCGA-BP-4776	testing cohort
TCGA-BP-4781	testing cohort
TCGA-BP-4787	testing cohort
TCGA-BP-4790	testing cohort
TCGA-BP-4795	testing cohort
TCGA-BP-4797	testing cohort
TCGA-BP-4798	testing cohort
TCGA-BP-4801	testing cohort
TCGA-BP-4804	testing cohort
TCGA-BP-4960	testing cohort
TCGA-BP-4962	testing cohort
TCGA-BP-4963	testing cohort
TCGA-BP-4967	testing cohort
TCGA-BP-4968	testing cohort
TCGA-BP-4969	testing cohort
TCGA-BP-4970	testing cohort
TCGA-BP-4971	testing cohort
TCGA-BP-4972	testing cohort
TCGA-BP-4973	testing cohort
TCGA-BP-4974	testing cohort
TCGA-BP-4975	testing cohort
TCGA-BP-4976	testing cohort
TCGA-BP-4977	testing cohort
TCGA-BP-4987	testing cohort
TCGA-BP-4989	testing cohort
TCGA-BP-4992	testing cohort
TCGA-BP-5000	testing cohort
TCGA-BP-5001	testing cohort
TCGA-BP-5004	testing cohort
TCGA-BP-5007	testing cohort
TCGA-BP-5168	testing cohort
TCGA-BP-5175	testing cohort
TCGA-BP-5176	testing cohort
TCGA-BP-5177	testing cohort
TCGA-BP-5178	testing cohort
TCGA-BP-5182	testing cohort
TCGA-BP-5183	testing cohort
TCGA-BP-5185	testing cohort
TCGA-BP-5187	testing cohort
TCGA-BP-5189	testing cohort
TCGA-BP-5191	testing cohort
TCGA-BP-5192	testing cohort
TCGA-BP-5198	testing cohort
TCGA-BP-5199	testing cohort
TCGA-CJ-4636	testing cohort
TCGA-CJ-4637	testing cohort
TCGA-CJ-4638	testing cohort
TCGA-CJ-4639	testing cohort
TCGA-CJ-4643	testing cohort
TCGA-CJ-4644	testing cohort
TCGA-CJ-4871	testing cohort
TCGA-CJ-4872	testing cohort
TCGA-CJ-4873	testing cohort
TCGA-CJ-4875	testing cohort
TCGA-CJ-4876	testing cohort
TCGA-CJ-4878	testing cohort
TCGA-CJ-4884	testing cohort
TCGA-CJ-4885	testing cohort
TCGA-CJ-4890	testing cohort
TCGA-CJ-4891	testing cohort
TCGA-CJ-4893	testing cohort
TCGA-CJ-4894	testing cohort
TCGA-CJ-4895	testing cohort
TCGA-CJ-4900	testing cohort
TCGA-CJ-4901	testing cohort
TCGA-CJ-4902	testing cohort
TCGA-CJ-4908	testing cohort
TCGA-CJ-4912	testing cohort
TCGA-CJ-4920	testing cohort
TCGA-CJ-4923	testing cohort
TCGA-CJ-5671	testing cohort
TCGA-CJ-5675	testing cohort
TCGA-CJ-5677	testing cohort
TCGA-CJ-5680	testing cohort
TCGA-CJ-5681	testing cohort
TCGA-CJ-5682	testing cohort
TCGA-CJ-5683	testing cohort
TCGA-CJ-5684	testing cohort
TCGA-CJ-5689	testing cohort
TCGA-CJ-6027	testing cohort
TCGA-CJ-6028	testing cohort
TCGA-CJ-6032	testing cohort
TCGA-CJ-6033	testing cohort
TCGA-CW-5581	testing cohort
TCGA-CW-5587	testing cohort
TCGA-CW-5588	testing cohort
TCGA-CW-5590	testing cohort
TCGA-CW-6088	testing cohort
TCGA-CW-6093	testing cohort
TCGA-CZ-4853	testing cohort
TCGA-CZ-4859	testing cohort
TCGA-CZ-4861	testing cohort
TCGA-CZ-4862	testing cohort
TCGA-CZ-4863	testing cohort
TCGA-CZ-4866	testing cohort
TCGA-CZ-5451	testing cohort
TCGA-CZ-5454	testing cohort
TCGA-CZ-5455	testing cohort
TCGA-CZ-5457	testing cohort
TCGA-CZ-5459	testing cohort
TCGA-CZ-5460	testing cohort
TCGA-CZ-5461	testing cohort
TCGA-CZ-5462	testing cohort
TCGA-CZ-5464	testing cohort
TCGA-CZ-5465	testing cohort
TCGA-CZ-5466	testing cohort
TCGA-CZ-5985	testing cohort
TCGA-CZ-5987	testing cohort
TCGA-CZ-5988	testing cohort
TCGA-DV-5565	testing cohort
TCGA-DV-5568	testing cohort
TCGA-DV-5569	testing cohort
TCGA-DV-5573	testing cohort
TCGA-DV-A4VX	testing cohort
TCGA-EU-5906	testing cohort
TCGA-G6-A8L7	testing cohort
TCGA-G6-A8L8	testing cohort
TCGA-GK-A6C7	testing cohort
TCGA-MM-A564	testing cohort
TCGA-T7-A92I	testing cohort
TCGA-3Z-A93Z	traing cohort
TCGA-A3-3307	traing cohort
TCGA-A3-3308	traing cohort
TCGA-A3-3311	traing cohort
TCGA-A3-3319	traing cohort
TCGA-A3-3322	traing cohort
TCGA-A3-3323	traing cohort
TCGA-A3-3346	traing cohort
TCGA-A3-3358	traing cohort
TCGA-A3-3362	traing cohort
TCGA-A3-3365	traing cohort
TCGA-A3-3367	traing cohort
TCGA-A3-3378	traing cohort
TCGA-A3-3380	traing cohort
TCGA-A3-3382	traing cohort
TCGA-A3-3385	traing cohort
TCGA-A3-A6NJ	traing cohort
TCGA-A3-A6NN	traing cohort
TCGA-A3-A8OV	traing cohort
TCGA-A3-A8OW	traing cohort
TCGA-A3-A8OX	traing cohort
TCGA-AK-3426	traing cohort
TCGA-AK-3427	traing cohort
TCGA-AK-3434	traing cohort
TCGA-AK-3447	traing cohort
TCGA-AK-3453	traing cohort
TCGA-AK-3454	traing cohort
TCGA-AK-3455	traing cohort
TCGA-AK-3460	traing cohort
TCGA-AK-3465	traing cohort
TCGA-AS-3777	traing cohort
TCGA-B0-4690	traing cohort
TCGA-B0-4693	traing cohort
TCGA-B0-4694	traing cohort
TCGA-B0-4698	traing cohort
TCGA-B0-4700	traing cohort
TCGA-B0-4703	traing cohort
TCGA-B0-4706	traing cohort
TCGA-B0-4713	traing cohort
TCGA-B0-4718	traing cohort
TCGA-B0-4814	traing cohort
TCGA-B0-4815	traing cohort
TCGA-B0-4817	traing cohort
TCGA-B0-4818	traing cohort
TCGA-B0-4819	traing cohort
TCGA-B0-4821	traing cohort
TCGA-B0-4822	traing cohort
TCGA-B0-4823	traing cohort
TCGA-B0-4827	traing cohort
TCGA-B0-4828	traing cohort
TCGA-B0-4833	traing cohort
TCGA-B0-4836	traing cohort
TCGA-B0-4838	traing cohort
TCGA-B0-4841	traing cohort
TCGA-B0-4843	traing cohort
TCGA-B0-4945	traing cohort
TCGA-B0-5077	traing cohort
TCGA-B0-5083	traing cohort
TCGA-B0-5094	traing cohort
TCGA-B0-5095	traing cohort
TCGA-B0-5097	traing cohort
TCGA-B0-5099	traing cohort
TCGA-B0-5102	traing cohort
TCGA-B0-5106	traing cohort
TCGA-B0-5107	traing cohort
TCGA-B0-5108	traing cohort
TCGA-B0-5110	traing cohort
TCGA-B0-5113	traing cohort
TCGA-B0-5115	traing cohort
TCGA-B0-5117	traing cohort
TCGA-B0-5119	traing cohort
TCGA-B0-5399	traing cohort
TCGA-B0-5400	traing cohort
TCGA-B0-5690	traing cohort
TCGA-B0-5691	traing cohort
TCGA-B0-5692	traing cohort
TCGA-B0-5694	traing cohort
TCGA-B0-5695	traing cohort
TCGA-B0-5697	traing cohort
TCGA-B0-5698	traing cohort
TCGA-B0-5702	traing cohort
TCGA-B0-5703	traing cohort
TCGA-B0-5709	traing cohort
TCGA-B0-5710	traing cohort
TCGA-B0-5711	traing cohort
TCGA-B0-5712	traing cohort
TCGA-B2-3923	traing cohort
TCGA-B2-3924	traing cohort
TCGA-B2-4098	traing cohort
TCGA-B2-4102	traing cohort
TCGA-B2-5633	traing cohort
TCGA-B2-5636	traing cohort
TCGA-B2-5641	traing cohort
TCGA-B2-A4SR	traing cohort
TCGA-B4-5377	traing cohort
TCGA-B4-5834	traing cohort
TCGA-B4-5835	traing cohort
TCGA-B4-5836	traing cohort
TCGA-B4-5843	traing cohort
TCGA-B4-5844	traing cohort
TCGA-B8-4146	traing cohort
TCGA-B8-4148	traing cohort
TCGA-B8-4151	traing cohort
TCGA-B8-4153	traing cohort
TCGA-B8-4620	traing cohort
TCGA-B8-5162	traing cohort
TCGA-B8-5164	traing cohort
TCGA-B8-5165	traing cohort
TCGA-B8-5549	traing cohort
TCGA-B8-5550	traing cohort
TCGA-B8-5552	traing cohort
TCGA-B8-A54E	traing cohort
TCGA-B8-A54F	traing cohort
TCGA-B8-A54H	traing cohort
TCGA-B8-A54I	traing cohort
TCGA-B8-A54J	traing cohort
TCGA-B8-A7U6	traing cohort
TCGA-BP-4160	traing cohort
TCGA-BP-4162	traing cohort
TCGA-BP-4163	traing cohort
TCGA-BP-4165	traing cohort
TCGA-BP-4167	traing cohort
TCGA-BP-4169	traing cohort
TCGA-BP-4176	traing cohort
TCGA-BP-4327	traing cohort
TCGA-BP-4329	traing cohort
TCGA-BP-4330	traing cohort
TCGA-BP-4332	traing cohort
TCGA-BP-4334	traing cohort
TCGA-BP-4335	traing cohort
TCGA-BP-4337	traing cohort
TCGA-BP-4338	traing cohort
TCGA-BP-4342	traing cohort
TCGA-BP-4345	traing cohort
TCGA-BP-4346	traing cohort
TCGA-BP-4347	traing cohort
TCGA-BP-4352	traing cohort
TCGA-BP-4353	traing cohort
TCGA-BP-4756	traing cohort
TCGA-BP-4758	traing cohort
TCGA-BP-4759	traing cohort
TCGA-BP-4760	traing cohort
TCGA-BP-4761	traing cohort
TCGA-BP-4765	traing cohort
TCGA-BP-4766	traing cohort
TCGA-BP-4771	traing cohort
TCGA-BP-4775	traing cohort
TCGA-BP-4777	traing cohort
TCGA-BP-4782	traing cohort
TCGA-BP-4789	traing cohort
TCGA-BP-4799	traing cohort
TCGA-BP-4803	traing cohort
TCGA-BP-4807	traing cohort
TCGA-BP-4959	traing cohort
TCGA-BP-4961	traing cohort
TCGA-BP-4965	traing cohort
TCGA-BP-4981	traing cohort
TCGA-BP-4982	traing cohort
TCGA-BP-4983	traing cohort
TCGA-BP-4985	traing cohort
TCGA-BP-4986	traing cohort
TCGA-BP-4988	traing cohort
TCGA-BP-4991	traing cohort
TCGA-BP-4993	traing cohort
TCGA-BP-4994	traing cohort
TCGA-BP-4995	traing cohort
TCGA-BP-4998	traing cohort
TCGA-BP-5008	traing cohort
TCGA-BP-5009	traing cohort
TCGA-BP-5010	traing cohort
TCGA-BP-5169	traing cohort
TCGA-BP-5170	traing cohort
TCGA-BP-5173	traing cohort
TCGA-BP-5174	traing cohort
TCGA-BP-5180	traing cohort
TCGA-BP-5181	traing cohort
TCGA-BP-5184	traing cohort
TCGA-BP-5186	traing cohort
TCGA-BP-5190	traing cohort
TCGA-BP-5194	traing cohort
TCGA-BP-5195	traing cohort
TCGA-BP-5196	traing cohort
TCGA-BP-5200	traing cohort
TCGA-BP-5201	traing cohort
TCGA-BP-5202	traing cohort
TCGA-CJ-4634	traing cohort
TCGA-CJ-4635	traing cohort
TCGA-CJ-4640	traing cohort
TCGA-CJ-4641	traing cohort
TCGA-CJ-4642	traing cohort
TCGA-CJ-4869	traing cohort
TCGA-CJ-4870	traing cohort
TCGA-CJ-4881	traing cohort
TCGA-CJ-4882	traing cohort
TCGA-CJ-4886	traing cohort
TCGA-CJ-4887	traing cohort
TCGA-CJ-4888	traing cohort
TCGA-CJ-4889	traing cohort
TCGA-CJ-4892	traing cohort
TCGA-CJ-4897	traing cohort
TCGA-CJ-4899	traing cohort
TCGA-CJ-4903	traing cohort
TCGA-CJ-4904	traing cohort
TCGA-CJ-4905	traing cohort
TCGA-CJ-4907	traing cohort
TCGA-CJ-4916	traing cohort
TCGA-CJ-4918	traing cohort
TCGA-CJ-5672	traing cohort
TCGA-CJ-5676	traing cohort
TCGA-CJ-5678	traing cohort
TCGA-CJ-5679	traing cohort
TCGA-CJ-5686	traing cohort
TCGA-CJ-6030	traing cohort
TCGA-CJ-6031	traing cohort
TCGA-CW-5580	traing cohort
TCGA-CW-5583	traing cohort
TCGA-CW-5584	traing cohort
TCGA-CW-5585	traing cohort
TCGA-CW-5589	traing cohort
TCGA-CW-5591	traing cohort
TCGA-CW-6087	traing cohort
TCGA-CW-6090	traing cohort
TCGA-CW-6097	traing cohort
TCGA-CZ-4854	traing cohort
TCGA-CZ-4856	traing cohort
TCGA-CZ-4857	traing cohort
TCGA-CZ-4858	traing cohort
TCGA-CZ-4860	traing cohort
TCGA-CZ-4864	traing cohort
TCGA-CZ-4865	traing cohort
TCGA-CZ-5452	traing cohort
TCGA-CZ-5453	traing cohort
TCGA-CZ-5456	traing cohort
TCGA-CZ-5458	traing cohort
TCGA-CZ-5463	traing cohort
TCGA-CZ-5467	traing cohort
TCGA-CZ-5468	traing cohort
TCGA-CZ-5469	traing cohort
TCGA-CZ-5470	traing cohort
TCGA-CZ-5982	traing cohort
TCGA-CZ-5984	traing cohort
TCGA-CZ-5986	traing cohort
TCGA-CZ-5989	traing cohort
TCGA-DV-5566	traing cohort
TCGA-DV-5567	traing cohort
TCGA-DV-5574	traing cohort
TCGA-DV-5575	traing cohort
TCGA-DV-5576	traing cohort
TCGA-DV-A4VZ	traing cohort
TCGA-DV-A4W0	traing cohort
TCGA-EU-5904	traing cohort
TCGA-EU-5905	traing cohort
TCGA-EU-5907	traing cohort
TCGA-G6-A5PC	traing cohort
TCGA-G6-A8L6	traing cohort
TCGA-MM-A563	traing cohort
TCGA-MM-A84U	traing cohort
TCGA-MW-A4EC	traing cohort
id
